# Supplementary material for: Desmoglein-4 Deficiency Exacerbates Psoriasiform Dermatitis in Rats While Psoriasis Patients Displayed a Decreased Gene Expression of DSG4
Source: Front Immunol. 2021 Apr 29;12:625617. doi: 10.3389/fimmu.2021.625617 (PMC8116535; doi:10.3389/fimmu.2021.625617)
Supplement: Supplementary Table 1 — Desmosome genes and DGE analysis. [file Data_Sheet_1.zip]

Archive with 3 entries (3 files):
- Image 4 (20).TIF
- Image 5 (14).TIF
- Image 6 (9).TIF
